# Supplementary material for: Comprehensive Analysis of the ILCs and Unconventional T Cells in Virus Infection: Profiling and Dynamics Associated with COVID-19 Disease for a Future Monitoring System and Therapeutic Opportunities
Source: Cells. 2022 Feb 4;11(3):542. doi: 10.3390/cells11030542 (PMC8834012; doi:10.3390/cells11030542)
Supplement: Supplementary file 1 [file cells-11-00542-s001.zip]

Archive with 1 entries (1 files):
- cells-1514208-supplementary.pdf
